# Supplementary material for: Metabolomic Profiling of Malaysian and New Zealand Honey Using Concatenated NMR and HRMS Datasets
Source: Metabolites. 2022 Jan 17;12(1):85. doi: 10.3390/metabo12010085 (PMC8781004; doi:10.3390/metabo12010085)
Supplement: Supplementary file 1 [file metabolites-12-00085-s001.zip]

Archive with 1 entries (1 files):
- Supplementary information-ree3 (1).pdf
